# Supplementary material for: Gut metagenomic analysis reveals prominent roles of Lactobacillus and cecal microbiota in chicken feed efficiency
Source: Sci Rep. 2017 Mar 28;7:45308. doi: 10.1038/srep45308 (PMC7365323; doi:10.1038/srep45308)
Supplement: Supplementary file 1 — Supplementary Dataset (XLS 41 kb) [file 41598_2017_BFsrep45308_MOESM69_ESM.xls]

## Sheet: Sheet1
Supplemental table. The significantly different taxa in the cecum (FDR<0.05) and suggestively different taxa in the feces (FDR<0.1)
Site	Taxa level	Taxonomy	Fold change (B/P)	FDR
Cecum	Kingdom	Archaea	3.82693	0.0485171
Cecum	Phylum	k__Archaea;p__Euryarchaeota;	3.82693	0.0485171
Cecum	Class	k__Archaea;p__Euryarchaeota;c__Methanobacteria;	4.44343	0.0371127
Cecum	Order	k__Archaea;p__Euryarchaeota;c__Methanobacteria;o__Methanobacteriales;	4.44343	0.0371127
Cecum	Family	k__Archaea;p__Euryarchaeota;c__Methanobacteria;o__Methanobacteriales;f__Methanobacteriaceae;	4.44343	0.0371127
Cecum	Genus	k__Archaea;p__Euryarchaeota;c__Methanobacteria;o__Methanobacteriales;f__Methanobacteriaceae;g__Methanobrevibacter;	4.48971	0.0371127
Cecum	Class	k__Bacteria;p__Acidobacteria;c__Acidobacteria;	1.60407	0.0450592
Cecum	Order	k__Bacteria;p__Acidobacteria;c__Acidobacteria;o__Acidobacteriales;	1.60407	0.0450592
Cecum	Family	k__Bacteria;p__Acidobacteria;c__Acidobacteria;o__Acidobacteriales;f__Acidobacteriaceae;	3.29839	0.0400445
Cecum	Family	k__Bacteria;p__Actinobacteria;c__Actinobacteria;o__Actinomycetales;f__Actinomycetaceae;	1.95109	0.040207
Cecum	Family	k__Bacteria;p__Actinobacteria;c__Actinobacteria;o__Actinomycetales;f__Pseudonocardiaceae;	0.00383899	0.018723
Cecum	Genus	k__Bacteria;p__Actinobacteria;c__Actinobacteria;o__Actinomycetales;f__Pseudonocardiaceae;g__Thermobispora;	0	0.0145299
Cecum	Species	k__Bacteria;p__Actinobacteria;c__Actinobacteria;o__Actinomycetales;f__Pseudonocardiaceae;g__Thermobispora;s__bispora;	0	0.0145299
Cecum	Family	k__Bacteria;p__Actinobacteria;c__Actinobacteria;o__Actinomycetales;f__Streptosporangiaceae;	0	0.0190761
Cecum	Order	k__Bacteria;p__Actinobacteria;c__Actinobacteria;o__Bifidobacteriales;	2.18111	0.0371127
Cecum	Family	k__Bacteria;p__Actinobacteria;c__Actinobacteria;o__Bifidobacteriales;f__Bifidobacteriaceae;	2.18111	0.0371127
Cecum	Genus	k__Bacteria;p__Bacteroidetes;c__Bacteroidia;o__Bacteroidales;f__[Paraprevotellaceae];g__Paraprevotella;	0.252743	0.0450592
Cecum	Species	k__Bacteria;p__Bacteroidetes;c__Bacteroidia;o__Bacteroidales;f__Bacteroidaceae;g__Bacteroides;s__coprophilus;	7.46669	0.0450592
Cecum	Family	k__Bacteria;p__Bacteroidetes;c__Bacteroidia;o__Bacteroidales;f__Marinilabiaceae;	0.00873666	0.0164744
Cecum	Species	k__Bacteria;p__Bacteroidetes;c__Bacteroidia;o__Bacteroidales;f__Porphyromonadaceae;g__Parabacteroides;s__distasonis;	0.0402992	0.0164744
Cecum	Genus	k__Bacteria;p__Bacteroidetes;c__Sphingobacteriia;o__Sphingobacteriales;f__Sphingobacteriaceae;g__Parapedobacter;	0	0.0318555
Cecum	Class	k__Bacteria;p__Chlorobi;c__Ignavibacteria;	0	0.0450592
Cecum	Order	k__Bacteria;p__Chlorobi;c__Ignavibacteria;o__Ignavibacteriales;	0	0.0450592
Cecum	Family	k__Bacteria;p__Chlorobi;c__Ignavibacteria;o__Ignavibacteriales;f__Ignavibacteriaceae;	0	0.0450592
Cecum	Class	k__Bacteria;p__Chloroflexi;c__SAR202;	0	0.0450592
Cecum	Class	k__Bacteria;p__Cyanobacteria;c__4C0d-2;	0.221512	0.0153412
Cecum	Order	k__Bacteria;p__Cyanobacteria;c__4C0d-2;o__YS2;	0.221512	0.0153412
Cecum	Class	k__Bacteria;p__Cyanobacteria;c__Chloroplast;	21.0876	0.0120578
Cecum	Order	k__Bacteria;p__Cyanobacteria;c__Chloroplast;o__Streptophyta;	21.0876	0.0120578
Cecum	Class	k__Bacteria;p__Cyanobacteria;c__Synechococcophycideae;	1.9787	0.0371127
Cecum	Order	k__Bacteria;p__Cyanobacteria;c__Synechococcophycideae;o__Synechococcales;	1.9787	0.0371127
Cecum	Family	k__Bacteria;p__Cyanobacteria;c__Synechococcophycideae;o__Synechococcales;f__Synechococcaceae;	1.9787	0.0371127
Cecum	Genus	k__Bacteria;p__Cyanobacteria;c__Synechococcophycideae;o__Synechococcales;f__Synechococcaceae;g__Prochlorococcus;	1.9787	0.0371127
Cecum	Species	k__Bacteria;p__Cyanobacteria;c__Synechococcophycideae;o__Synechococcales;f__Synechococcaceae;g__Prochlorococcus;s__marinus;	1.9787	0.0371127
Cecum	Class	k__Bacteria;p__Firmicutes;c__Bacilli;	3.77963	0.0120578
Cecum	Genus	k__Bacteria;p__Firmicutes;c__Bacilli;o__Bacillales;f__Bacillaceae;g__Bacillus;	6.34924	0.039955
Cecum	Order	k__Bacteria;p__Firmicutes;c__Bacilli;o__Lactobacillales;	3.91749	0.0120578
Cecum	Family	k__Bacteria;p__Firmicutes;c__Bacilli;o__Lactobacillales;f__Lactobacillaceae;	3.9797	0.0120578
Cecum	Genus	k__Bacteria;p__Firmicutes;c__Bacilli;o__Lactobacillales;f__Lactobacillaceae;g__Lactobacillus;	3.88499	0.01234
Cecum	Species	k__Bacteria;p__Firmicutes;c__Bacilli;o__Lactobacillales;f__Lactobacillaceae;g__Lactobacillus;s__delbrueckii;	6.32622	0.0145299
Cecum	Species	k__Bacteria;p__Firmicutes;c__Bacilli;o__Lactobacillales;f__Lactobacillaceae;g__Lactobacillus;s__reuteri;	5.13305	0.0153412
Cecum	Genus	k__Bacteria;p__Firmicutes;c__Clostridia;o__Clostridiales;f__Lachnospiraceae;g__Anaerostipes;	2.24375	0.0450592
Cecum	Family	k__Bacteria;p__Firmicutes;c__Clostridia;o__Clostridiales;f__Peptococcaceae;	0.317525	0.0212865
Cecum	Genus	k__Bacteria;p__Firmicutes;c__Clostridia;o__Clostridiales;f__Ruminococcaceae;g__Faecalibacterium;	0.514074	0.0352897
Cecum	Species	k__Bacteria;p__Firmicutes;c__Clostridia;o__Clostridiales;f__Ruminococcaceae;g__Faecalibacterium;s__prausnitzii;	0.591536	0.0371127
Cecum	Genus	k__Bacteria;p__Firmicutes;c__Clostridia;o__Clostridiales;f__Veillonellaceae;g__Veillonella;	6.0067	0.0450592
Cecum	Species	k__Bacteria;p__Firmicutes;c__Clostridia;o__Clostridiales;f__Veillonellaceae;g__Veillonella;s__dispar;	6.0067	0.0450592
Cecum	Genus	k__Bacteria;p__Firmicutes;c__Clostridia;o__Coriobacteriales;f__Coriobacteriaceae;g__Slackia;	2.18859	0.0371127
Cecum	Order	k__Bacteria;p__Firmicutes;c__Clostridia;o__MBA08;	0.00139935	0.0371127
Cecum	Genus	k__Bacteria;p__Firmicutes;c__Clostridia;o__Natranaerobiales;f__Anaerobrancaceae;g__Dethiobacter;	0	0.0212865
Cecum	Order	k__Bacteria;p__Firmicutes;c__Clostridia;o__OPB54;	0	0.0371127
Cecum	Genus	k__Bacteria;p__Firmicutes;c__Erysipelotrichi;o__Erysipelotrichales;f__Erysipelotrichaceae;g__Allobaculum;	0.0202596	0.039955
Cecum	Class	k__Bacteria;p__Firmicutes;c__RF3;	0.00256804	0.048031
Cecum	Order	k__Bacteria;p__Firmicutes;c__RF3;o__ML615J-28;	0	0.0371127
Cecum	Class	k__Bacteria;p__Gemmatimonadetes;c__Gemm-3;	0	0.0450592
Cecum	Class	k__Bacteria;p__Gemmatimonadetes;c__Gemm-5;	0.00676127	0.0435956
Cecum	Family	k__Bacteria;p__Proteobacteria;c__Alphaproteobacteria;o__Rickettsiales;f__mitochondria;	6.86835	0.0192257
Cecum	Order	k__Bacteria;p__Proteobacteria;c__Betaproteobacteria;o__Burkholderiales;	0.674441	0.0450592
Cecum	Family	k__Bacteria;p__Proteobacteria;c__Betaproteobacteria;o__Burkholderiales;f__Alcaligenaceae;	0.536218	0.0329544
Cecum	Family	k__Bacteria;p__Proteobacteria;c__Betaproteobacteria;o__Burkholderiales;f__Burkholderiaceae;	5.0287	0.0354657
Cecum	Genus	k__Bacteria;p__Proteobacteria;c__Betaproteobacteria;o__Burkholderiales;f__Burkholderiaceae;g__Salinispora;	21.8884	0.0153412
Cecum	Family	k__Bacteria;p__Proteobacteria;c__Deltaproteobacteria;o__NB1-j;f__NB1-i;	0.675079	0.0469403
Cecum	Order	k__Bacteria;p__Proteobacteria;c__Gammaproteobacteria;o__Aeromonadales;	0.459429	0.0444666
Cecum	Family	k__Bacteria;p__Proteobacteria;c__Gammaproteobacteria;o__Aeromonadales;f__Succinivibrionaceae;	0.456145	0.0450592
Cecum	Order	k__Bacteria;p__Proteobacteria;c__Gammaproteobacteria;o__Oceanospirillales;	2.51624	0.0371127
Cecum	Family	k__Bacteria;p__Proteobacteria;c__Gammaproteobacteria;o__Oceanospirillales;f__Halomonadaceae;	2.66447	0.0352897
Cecum	Genus	k__Bacteria;p__Proteobacteria;c__Gammaproteobacteria;o__Oceanospirillales;f__Halomonadaceae;g__Halomonas;	2.74819	0.0352897
Cecum	Family	k__Bacteria;p__Proteobacteria;c__Gammaproteobacteria;o__Pseudomonadales;f__Moraxellaceae;	2.11573	0.039955
Cecum	Genus	k__Bacteria;p__Proteobacteria;c__Gammaproteobacteria;o__Pseudomonadales;f__Moraxellaceae;g__Acinetobacter;	2.38745	0.0485171
Cecum	Order	k__Bacteria;p__Tenericutes;c__Mollicutes;o__Anaeroplasmatales;	0.122267	0.0120578
Cecum	Family	k__Bacteria;p__Tenericutes;c__Mollicutes;o__Anaeroplasmatales;f__Anaeroplasmataceae;	0.122267	0.0120578
Cecum	Genus	k__Bacteria;p__Tenericutes;c__Mollicutes;o__Anaeroplasmatales;f__Anaeroplasmataceae;g__RFN20;	0.114218	0.0450592
Cecum	Phylum	k__Bacteria;p__Verrucomicrobia;	11.4479	0.0120578
Cecum	Class	k__Bacteria;p__Verrucomicrobia;c__Verrucomicrobiae;	15.6777	0.0120578
Cecum	Order	k__Bacteria;p__Verrucomicrobia;c__Verrucomicrobiae;o__Verrucomicrobiales;	15.6777	0.0120578
Cecum	Family	k__Bacteria;p__Verrucomicrobia;c__Verrucomicrobiae;o__Verrucomicrobiales;f__Verrucomicrobiaceae;	15.6777	0.0120578
Cecum	Genus	k__Bacteria;p__Verrucomicrobia;c__Verrucomicrobiae;o__Verrucomicrobiales;f__Verrucomicrobiaceae;g__Akkermansia;	16.4651	0.0123945
Feces	Genus	k__Bacteria;p__Proteobacteria;c__Epsilonproteobacteria;o__Campylobacterales;f__Helicobacteraceae;g__Helicobacter;	4.34878	0.0624408
